# Supplementary material for: Review of Selected 2-Phenylethylamine Derivatives and Opioids, Systematic Review of Their Effects on Psychomotor Abilities and Driving Performance: Psychopharmacology in the Context of Road Safety
Source: Pharmaceuticals (Basel). 2025 Oct 16;18(10):1555. doi: 10.3390/ph18101555 (PMC12567181; doi:10.3390/ph18101555)
Supplement: Supplementary file 1 [file pharmaceuticals-18-01555-s001.zip]

Archive with 5 entries (5 files):
- Supplementary systematic research.pdf
- Supplementary Table S1_PRISMA_2020_checklist.pdf
- Supplementary Table S3 Studies included in qualitative synthesis_12.10.2025.xlsx
- Supplementary Table S4 Risk of bias assessment for individual studies_12.10.2025.xlsx
- Supplementary_TableS2_PRISMA_2020_abstract_checklist.pdf
