# Supplementary material for: Review of Selected 2-Phenylethylamine Derivatives and Opioids, Systematic Review of Their Effects on Psychomotor Abilities and Driving Performance: Psychopharmacology in the Context of Road Safety
Source: Pharmaceuticals (Basel). 2025 Oct 16;18(10):1555. doi: 10.3390/ph18101555 (PMC12567181; doi:10.3390/ph18101555)
Supplement: Supplementary file 1 [file pharmaceuticals-18-01555-s001.zip › Supplementary Table S3 Studies included in qualitative synthesis_12.10.2025.xlsx]

## Sheet: Sheet1
References : Author, Year	Patient	Intervention	Comparison	Outcome
Hayley, 2023 [51]	N =20 Healthy individuals reporting recreational stimulant use	0.42 mg/kg methamphetamine, with or without alcohol (0.38 g/kg)	RCT with placebo	Deterioration in methamphetamine group and alcohol-methamphetamine group compared to placebo, with approximately 19 times higher risk of collision
Brookhuis, 2004 [55]	N = 20 Healthy MDMA users	MDMA (avg. 59 mg) with or without other substances (marijuana, alcohol, LSD)	Same population sober and after using substances	2 times higher simulated collision rate after MDMA, 2.5 times higher after polysubstance use
Madaan, 2024 [60]	N = 44 Individuals diagnosed with ADHD	Mixed-layer extended-release methylphenidate, in dose optimised individually during 21 day period	Individuals treated with lisdexamphetamine dimesylate in therapeutic dose	No significant differences between lisdexamphetamine dimesylate and mixed-layer extended-release methylphenidate groups
Cox, 2006 [63]	N = 35 individuals with diagnosed ADHD	17-day study with osmotic-release oral system of methylphenidate, followed by 17-day treatment with extended-release mixed amphetamine salts, or vice versa	RCT with placebo	Participants and researchers reported noticeable driving improvements, with association in fewer past collisions
Menefee, 2004 [69]	N = 23 Patients with chronic pain	Transdermal fentanyl, dosage 25 µg/h increasing to 50 µg/h	Comparison to the same group before starting therapy	No significant deterioration in driving abilities compared to placebo group
Hjälmdahl, 2012 [96]	N = 18 Healthy individuals	Two doses of amphetamine: 10 mg and 40 mg	RCT with placebo	Improved performance after 10mg, no enhanced or sustained effects after 40mg
Kay, 2008 [97]	N = 19 Adults with diagnosed ADHD	Single-dose mixed amphetamine salts – extended release (MAS XR) 50 mg/d	Placebo, 80 mg atomoxetine	improved performance in 80% individuals on MAS XR, 40% in individuals on atomoxetine compared to placebo
Silber, 2005 [98]	N = 20 Healthy individuals	30 mg dexamphetamine in two sessions	RCT with placebo	Significant deterioration compared to placebo
Silber, 2006 [99]	N = 20 Healthy individuals with stimulant experience	0.42mg/kg of d-amphetamine, d,l-methamphetamine or d-methamphetamine	RCT with placebo	Low doses generally improved attention, psychomotor functions and perception speed
Bosanquet, 2013 [100]	N = 30 Individuals reporting using methamphetamine at least once a week over the past three months	Participants tested for presence of psychoactive substances	Individuals who reported no chronic or episodic drug use throuought their lifetime	Methamphetamine users exhibited riskier driving behavior compared to control group
Stough, 2012 [101]	N = 61	MDMA in 100 mg dose or 0,42mg/kg methamphetamine	RCT with placebo	Decrease in performance in methamphetamine and MDMA group compared to placebo
Barkley , 2005 [102]	N = 52 Adults with diagnosed ADHD	One dose of 10 mg or 20 mg methylphenidate	Crossover type placebo	Significant reduction of the number of impulsive errors in high dose group compared to placebo
Sobanski, 2008 [103]	N = 27 Individuals diagnosed with ADHD	Methylphenidate in extended release form in range od 30-60 mg	Individuals with ADHD without treatment, healthy individuals without treatment	Increase in driving performance after 6-week methylphenidate treatment compared to no treatment in adults with or without ADHD
Cox, 2012 [104]	N = 17 Individuals with ADHD not routinely using ADHD medications	Participants randomly assigned to one of two sequences: mo treatment for 3 months followed by 3 months transdermal methylphenidate in dose 10-30 mg, or reverse order	Patients driving vehicles for 3 months without medication	During the use of transdermal methylphenidate system patients exhibited significantly fewer ADHD symptoms and experienced fewer traffic accidents compared to the period without medication
Verster, 2014 [105]	N = 18 Individuals diagnosed with ADHD	Individually tailored dose of methylphenidate	RCT with placebo	Methylphenidate significantly improved driving ability in adults with ADHD
Aitken, 2024 [106]	N = 25 Healthy individuals	Single dose of 10 mg methylphenidate	RCT with placebo	Methylphenidate significantly improved driving ability
Samyn, 2002 [107]	N = 31 Healthy MDMA users	MDMA in 75 mg dose	Same population before and after administration	No significant change of performance
Bosker, 2012 [108]	N = 16 Healthy individuals	Single-dose MDMA, 25 mg, 50 mg or 100 mg	RCT with placebo	No significant deterioration in driving abilities compared to placebo group
Kuypers, 2006 [109]	N = 18 Healthy individuals	Single-dose MDMA, 75 mg or 100 mg, the same doses combined with alcohol	RCT with placebo	MDMA group was comparable to placebo group, MDMA + alcohol gropu performance was significantly deteriorated
Dastrup, 2010 [110]	N = 16 Healthy individuals, MDMA-polisubstance users during abstinence	No MDMA administration	Comparison to group never using MDMA	No significant deterioration in driving abilities in MDMA-abstinent group compared to never using group
Sinclair, 2003 [111]	N =12 Healthy individuals	General anesthesia induced by 2,5 mg/kg propofol and 1 μg/kg fentanyl or alcohol in dose inducing 0,08% BAC	The same group not recieving treatment, driving efficiency was tested in 2, 3, 4, and 24 hour after inducing general anesthesia	No significant difference was observed in general anesthesia group after 2, 3, 4 and 24 hours, with significant impairment in alcohol group
Hayley, 2019 [112]	N = 41 Healthy individuals	0.15mg/kg/h of ketamine for 3 hours, followed by three boluses of 25 μg fentanyl	Same population before and after administration	Driving simulator results after administration of analgesic doses of ketamine anf fentanyl were comparable to baseline
Bramness, 2012 [118]	All Norvegians aged 18 to 69 years	Patients exposed to varying durations of methadone treatment in various form	People not exposed to methadone in the same group	Exposure to methadone was associated with an approximately twice as high increase in risk of involvement in road traffic accidents resulting in bodily injury
Baewert, 2007 [119]	N = 40 Opioid dependent individuals, maintained on buprenorphine or methadone for at least 2 months	Average dose of methadone 52.7 mg, and 13.4 mg buprenorphine	Selected from a sample of 14,500 individuals who had previously completed 2020 standard tests for the Austrian Road Safety Board	Participants undergoing maintenence therapy performed worse in tests compared to control group
Schindler, 2004 [120]	N = 30 Individuals addicted to opiates in substitutional treatment with methadone or buprenorphine	Standard doses of methadone or buprenorphine	Healthy individuals without opiate-addiction history	Significantly increased errors rate and reaction time in methadone group
Strand, 2019 [121]	N = 22 Healthy individuals	Two single doses of methadone (5 mg and 10 mg) and buprenorphine (0.2 mg and 0.4 mg)	RCT with placebo	Increased driving impairment in both groups compared to placebo
Yang, 2021 [122]	N = 1012 Individuals with opiate use history	Undergoing methadone substitution treatment	Adult opiate users not undergoing methadone substitution treatment	increase in colision risk in population undergoing methadone substitution treatment
Lenné, 2003 [123]	N = 10 Patients treated with methadone	Methadone treatment with or without alcohol	Individuals not using drugs	No significant differences in driving performance between methadone and control group
Brubacher, 2025 [124]	N = 8328 Individuals with blood drawn within 6 hours after crash	Blood obtained for research toxicology testing	Drivers in whom no substances impairing the ability to drive were detected.	10.9% drivers were found driving under the influence of opiates, psychoactive substances were found in 56.% men and 52.4% women
Silber, 2012 [125]	N = 20 Healthy recreational users of illicit stimulants	0.42 mg/kg of d,l-methamphetamine	RCT with placebo	No significant impairment in simulated driving performance
