# Supplementary material for: Review of Selected 2-Phenylethylamine Derivatives and Opioids, Systematic Review of Their Effects on Psychomotor Abilities and Driving Performance: Psychopharmacology in the Context of Road Safety
Source: Pharmaceuticals (Basel). 2025 Oct 16;18(10):1555. doi: 10.3390/ph18101555 (PMC12567181; doi:10.3390/ph18101555)
Supplement: Supplementary file 1 [file pharmaceuticals-18-01555-s001.zip › Supplementary Table S4 Risk of bias assessment for individual studies_12.10.2025.xlsx]

## Sheet: Sheet1
References : Author, Year	Risk of bias due to randomization process	Risk of bias due to deviations from the intended interventions	Missing outcome data	Risk of bias in measurement of the outcome	Risk of bias in selection of the reported result	Overall risk
Hayley, 2023 [51]	L	L	L	L	L	L
Brookhuis, 2004 [55]	H	M	L	M	L	M
Madaan, 2024 [60]	L	L	L	L	L	L
Cox, 2006 [63]	L	L	L	L	L	L
Menefee, 2004 [69]	H	L	L	L	L	M
Hjälmdahl, 2012 [96]	L	L	L	M	L	L
Kay, 2009 [97]	L	L	M	L	L	L
Silber, 2005 [98]	L	L	M	L	L	L
Silber, 2006 [99]	L	L	L	M	L	M
Bosanquet, 2013 [100]	H	M	L	L	L	M
Stough, 2012 [101]	M	L	L	M	L	M
Barkley , 2005 [102]	L	L	L	L	L	L
Sobanski, 2008 [103]	H	M	M	M	L	M
Cox, 2012 [104]	M	M	L	L	L	M
Verster, 2014 [105]	H	L	M	L	L	M
Aitken, 2024 [106]	L	L	L	M	L	L
Samyn, 2002 [107]	L	L	L	L	L	L
Bosker, 2012 [108]	L	L	M	L	L	L
Kuypers, 2006 [109]	L	L	L	L	L	L
Dastrup, 2010 [110]	L	L	L	L	M	L
Sinclair, 2003 [111]	L	L	M	L	L	L
Hayley, 2019 [112]	L	L	L	M	L	M
Bramness, 2012 [118]	H	M	L	M	L	M
Baewert, 2007 [119]	M	M	L	M	M	M
Schindler, 2004 [120]	H	M	M	M	L	M
Strand, 2019 [121]	L	L	L	M	L	L
Yang, 2021 [122]	L	L	M	M	L	M
Lenné, 2003 [123]	M	M	L	L	L	L
Brubacher, 2025 [124]	H	L	M	L	L	M
Silber, 2012 [125]	L	L	L	M	L	L
